# Supplementary material for: FASN-dependent de novo lipogenesis is required for brain development
Source: Proc Natl Acad Sci U S A. 2022 Jan 7;119(2):e2112040119. doi: 10.1073/pnas.2112040119 (PMC8764667; doi:10.1073/pnas.2112040119)
Supplement: Supplementary File [file pnas.2112040119.sd01.xlsx]

## Sheet: Dataset S1
	Terms	EtOH_Rep1	EtOH_Rep2	EtOH_Rep3	EtOH_Rep4	CER_24h_Rep1	CER_24h_Rep2	CER_24h_Rep3	CER_24h_Rep4
1	1433B_HUMAN	151.038	123.904	121.021	116.981	60.1419	64.8281	56.5126	54.2163
2	1433E_HUMAN	1037.8	875.245	906.22	855.953	485.173	365.554	368.796	329.434
3	1433G_HUMAN	378.484	170.035	205.069	189.187	137.385	106.53	94.6128	87.2437
4	6PGL_HUMAN	336.26	350.873	337.117	346.806	146.574	141.426	160.259	179.147
5	ACBP_HUMAN	216.364	186.753	280.471	211.227	34.0359	44.6655	40.4537	34.8965
6	ACLY_HUMAN	165.666	240.275	169.693	135.765	21.4914	134.473	79.7297	100.362
7	ACPH_HUMAN	67.0953	56.3643	68.3275	55.5302	8.76329	0	19.5848	14.0759
8	ACTN4_HUMAN	99.2974	98.1625	97.3999	88.2594	0	41.631	43.4517	34.8572
9	AL3A2_HUMAN	35.92	50.1653	40.1244	45.4963	92.2843	107.339	96.5575	82.4685
10	AL7A1_HUMAN	141.743	106.823	101.422	107.983	929.591	181.183	170.741	168.723
11	ALDH2_HUMAN	134.733	113.811	130.407	128.518	298.059	286.1	250.09	271.338
12	ALDOA_HUMAN	227.258	175.788	173.137	167.505	113.853	57.1821	45.6945	40.6312
13	API5_HUMAN	285.483	337.511	343.059	332.379	151.524	117.847	133.541	122.645
14	APT_HUMAN	100.88	123.724	127.162	100.795	225.466	220.637	224.288	252.769
15	ARF4_HUMAN	180.24	204.795	183.873	176.284	361.075	379.422	400.987	382.216
16	AT5F1_HUMAN	63.3611	53.0705	73.9718	64.4818	179.203	155.961	152.313	140.841
17	ATPK_HUMAN	104.788	129.233	149.115	146.119	275.459	214.694	296.722	373.821
18	CAP1_HUMAN	114.817	133.733	146.56	134.591	62.3613	59.3839	46.5542	46.7798
19	CHD4_HUMAN	0	10.1096	13.9907	15.0937	0	31.7971	26.0804	0
20	CLCA_HUMAN	151.501	106.429	109.37	99.2801	44.265	48.4576	0	43.6428
21	CLIC1_HUMAN	83.7501	82.8465	73.6259	71.8756	188.777	165.585	126.874	158.805
22	CLUS_HUMAN	44.7966	32.8302	56.8342	42.2168	835.613	601.604	629.816	713.462
23	CMBL_HUMAN	97.0916	102.462	83.7056	107.74	65.6995	38.8276	28.9046	35.9266
24	CRK_HUMAN	51.8386	51.5424	49.5213	52.3455	0	19.9746	18.5307	23.2427
25	CUTA_HUMAN	158.064	172.714	205.236	190.174	67.5443	75.5413	75.4171	32.0677
26	DCX_HUMAN	200.402	240.848	216.065	192.637	495.358	400.285	450.489	416.095
27	DDAH2_HUMAN	819.334	726.083	702.144	720.706	297.767	307.821	253.366	285.707
28	DDX3X_HUMAN	28.0122	69.0021	54.8857	83.1835	156.602	156.306	109.56	135.339
29	DNJA1_HUMAN	29.6082	36.8374	22.424	21.2031	168.214	51.8694	58.0535	48.9712
30	DNPH1_HUMAN	54.5323	68.6515	76.2124	68.057	32.0637	42.9692	32.1285	0
31	DPY30_HUMAN	87.8149	67.3437	60.5061	78.0321	50.2809	11.1464	32.3183	34.6148
32	DX39B_HUMAN	141.647	216.857	171.404	222.032	444.251	374.569	468.687	487.113
33	EFTU_HUMAN	208.161	191.317	205.909	186.863	454.648	406.284	389.235	388.416
34	ENOA_HUMAN	965.647	976.35	1190.45	1083.31	525.067	422.267	467.599	471.811
35	ENOG_HUMAN	149.84	156.575	179.77	134.96	53.5493	38.8378	74.8073	46.8434
36	EWS_HUMAN	270.399	216.772	235.318	201.707	83.8561	100.829	120.958	108.999
37	EZRI_HUMAN	83.6348	55.1896	67.7202	58.5717	24.2209	16.5445	23.1514	11.6477
38	FABP7_HUMAN	741.93	629.46	633.159	611.05	239.222	255.517	182.351	265.773
39	FKB10_HUMAN	26.9718	0	47.0229	42.8489	88.3259	0	0	101.373
40	FPPS_HUMAN	353.033	323.653	356.591	312.096	164.472	142.076	171.189	165.771
41	FUBP1_HUMAN	388.663	434.247	387.574	383.729	175.726	188.405	184.752	209.213
42	G6PI_HUMAN	245.038	217.452	247.261	264.063	64.3935	49.0679	43.9267	51.6083
43	GDIA_HUMAN	193.293	183.29	170.536	189.161	97.0166	81.59	91.4684	77.9092
44	GDIB_HUMAN	370.284	370.77	362.083	374.754	116.409	114.866	117.181	102.344
45	GLOD4_HUMAN	147.514	132.84	128.538	129.405	49.7312	39.1311	40.3552	31.7615
46	GLYM_HUMAN	170.305	123.673	153.357	137.761	343.509	330.077	269.643	256.961
47	GNAO_HUMAN	113.522	117.299	109.276	98.9364	209.197	220.295	237.223	227.49
48	GNPI1_HUMAN	121.339	105.016	94.4711	96.7966	51.7121	0	30.5203	0
49	GPC4_HUMAN	14.9491	0	21.6923	0	98.6677	76.904	68.9847	97.9856
50	GSHB_HUMAN	204.819	166.462	188.522	174.625	0	40.4901	29.5404	0
51	HAP28_HUMAN	95.7466	89.8627	95.7839	92.0134	0	22.0605	27.942	27.3167
52	HDGF_HUMAN	424.508	379.905	428.374	410.811	91.8568	117.558	127.725	106.948
53	HNRPK_HUMAN	174.84	134.694	146.642	159.985	428.594	413.29	390.501	464.773
54	HS105_HUMAN	86.0745	87.1048	75.9053	46.7867	305.843	121.783	170.859	408.175
55	HS90B_HUMAN	487.755	490.566	458.678	443.731	1295.51	1068.12	1074.67	1053.59
56	HYOU1_HUMAN	150.129	159.209	168.042	145.548	374.802	318.404	262.656	308.77
57	IF2B1_HUMAN	256.383	366.787	342.015	365.222	777.933	575.944	682.499	705.565
58	IF2B3_HUMAN	86.629	92.4967	111.618	85.2426	276.893	256.462	237.027	224.494
59	IF4A1_HUMAN	55.9403	49.1242	43.6913	53.5551	250.993	218.577	281.922	267.516
60	IMDH2_HUMAN	36.9594	37.0602	48.483	43.0572	114.711	108.329	121.236	120.724
61	INO1_HUMAN	106.447	92.4936	92.3579	79.7023	29.3248	27.2729	16.4699	29.1089
62	JUPI2_HUMAN	131.302	101.007	121.087	121.023	0	0	12.5626	15.5775
63	KLC1_HUMAN	1310.3	890.746	920.225	1087.04	4194.09	1911.23	1698.07	1950.05
64	LDHB_HUMAN	1446.47	1298.07	1447.42	1401.92	618.208	444.754	554.669	480.519
65	LGUL_HUMAN	533.95	436.254	450.711	371.9	123.559	138.379	154.639	152.592
66	LMAN1_HUMAN	0	58.8618	49.394	45.0241	106.495	106.963	0	93.6109
67	LPPRC_HUMAN	52.8859	61.5769	72.4705	64.1398	132.62	175.435	179.673	164.014
68	LSM3_HUMAN	209.911	242.621	229.701	237.259	86.8547	94.7936	74.0271	96.3382
69	LSM8_HUMAN	110.706	94.0679	106.254	110.666	0	22.8155	24.5992	59.5801
70	LYRIC_HUMAN	56.8329	55.728	47.2684	42.3689	18.9528	21.4083	21.5863	21.6713
71	MAP1B_HUMAN	695.677	709.492	683.665	657.433	348.86	269.6	328.964	317.861
72	MAP4_HUMAN	119.234	118.402	122.298	123.239	15.9619	25.7734	27.983	40.081
73	MCM7_HUMAN	172.551	192.261	187.456	181.36	399.53	443.413	436.496	462.852
74	MDHC_HUMAN	481.784	492.776	527.053	514.088	114.454	107.314	113.191	115.261
75	MOES_HUMAN	101.317	75.8374	87.0583	74.6978	26.436	0	16.7781	0
76	MOGS_HUMAN	49.4446	60.3811	55.9008	59.0283	0	103.033	0	107.068
77	MYH10_HUMAN	1079.73	987.557	857.426	833.843	1875.17	2319.38	2112.93	2135.22
78	MYH9_HUMAN	26.3647	35.6668	34.1864	33.1415	87.3725	83.1811	73.1367	80.1307
79	NB5R3_HUMAN	1186.39	923.549	1068.68	1027.89	2624.27	2037.56	1888.71	2262.02
80	NEUL_HUMAN	828.668	1281.88	123.682	91.6847	1187.6	0	1126.2	1726.13
81	NIPS1_HUMAN	148.667	156.77	185.445	162.608	372.523	360.651	373.557	438.133
82	NOP58_HUMAN	87.1386	102.776	93.0794	80.3264	215.806	195.935	202.316	200.712
83	NSF1C_HUMAN	121.313	105.243	101.591	103.626	0	28.7032	26.3319	29.6727
84	NUCB2_HUMAN	52.0441	61.1212	34.0518	52.0017	3.10409	23.8598	0	18.9971
85	NUDC_HUMAN	127.203	109.724	111.981	107.22	50.4762	42.2125	46.494	31.6316
86	PAIRB_HUMAN	101.572	109.835	133.795	132.766	26.7909	20.1908	38.681	25.0731
87	PAK2_HUMAN	178.902	170.31	153.338	161.679	41.5095	56.0161	39.9696	58.8099
88	PCBP1_HUMAN	150.982	186.791	206.764	235.381	393.579	395.337	398.267	403.451
89	PCBP2_HUMAN	223.826	290.276	273.878	302.409	575.129	542.955	536.647	550.401
90	PCYOX_HUMAN	84.5864	88.5193	78.4116	74.2183	188.237	158.43	148.646	158.151
91	PEBP1_HUMAN	726.663	605.384	735.211	756.864	191.35	172.735	178.883	144.39
92	PFD1_HUMAN	63.4818	76.6905	87.36	89.1852	0	20.1341	22.8421	31.8961
93	PFD2_HUMAN	50.8122	91.0804	92.1662	91.9539	25.9426	19.2629	27.592	38.4905
94	PFD6_HUMAN	60.4379	38.5096	42.5567	39.2425	0	0	8.96747	20.6437
95	PGAM1_HUMAN	129.308	103.093	114.377	98.8914	69.4909	49.6767	39.3337	40.8796
96	PHB_HUMAN	225.777	276.463	281.518	246.982	633.204	588.232	505.761	541.028
97	PHF6_HUMAN	59.6968	76.6714	63.5967	71.7045	179.042	173.69	119.48	144.291
98	PHP14_HUMAN	108.942	66.0177	101.59	88.0786	227.867	184.289	0	131.572
99	PLIN3_HUMAN	67.4402	78.299	64.1795	72.5704	9.99597	18.2732	19.9397	22.7287
100	PLST_HUMAN	74.9866	80.3312	89.5712	100.031	29.6519	37.4723	38.2341	24.6783
101	PRDX2_HUMAN	1536.57	1294.31	1388.37	1258.2	576.383	523.082	573.717	516.859
102	PSA1_HUMAN	232.007	197.828	218.906	219.229	106.515	77.4932	89.2231	107.692
103	PSB1_HUMAN	301.849	254.093	294.645	266.614	120.031	98.5703	121.919	102.006
104	PSB2_HUMAN	69.0036	90.7043	79.0965	83.1723	30.2282	38.5495	44.0376	27.2086
105	PSB4_HUMAN	100.687	93.829	100.793	95.1301	53.2238	46.8137	47.1978	43.4798
106	PSME1_HUMAN	94.8086	99.774	82.206	102.757	46.2004	13.3791	70.105	17.5764
107	PTMA_HUMAN	2205.64	1935.09	1832.31	2027.96	522.528	335.126	403.032	367.898
108	PYR1_HUMAN	52.664	68.4809	59.7482	56.1618	161.185	97.6214	131.367	138.823
109	QCR1_HUMAN	56.8716	65.3436	70.4232	41.7463	165.687	91.5708	154.769	103.454
110	RAB35_HUMAN	0	301.175	302.712	258.414	663.173	679.416	680.967	0
111	RADI_HUMAN	95.1779	74.6045	94.169	93.9317	32.011	0	0	16.6881
112	RD23B_HUMAN	136.587	170.864	188.008	204.895	72.5885	80.1904	70.2999	79.6369
113	RFC5_HUMAN	39.4284	46.7292	54.5667	42.4441	107.764	93.767	113.033	98.1207
114	RL13A_HUMAN	95.1708	0	134.112	147.904	0	296.907	318.938	0
115	RL18A_HUMAN	64.2299	101.229	99.1716	121.606	337.577	310.432	220.723	226.511
116	RL21_HUMAN	32.6022	32.4636	40.5497	31.7555	72.1561	75.5318	75.756	65.8719
117	RLA2_HUMAN	648.725	549.249	547.966	620.906	264.725	215.072	236.177	256.595
118	RS15A_HUMAN	199.397	187.868	172.616	147.621	563.905	548.607	577.198	568.323
119	RS28_HUMAN	338.276	390.625	367.264	434.823	142.995	132.279	164.073	156.493
120	RS5_HUMAN	107.636	87.9506	90.6009	96.9421	215.359	160.493	235.074	164.548
121	RU2A_HUMAN	162.511	166.539	144.166	160.387	55.4868	56.615	66.9448	85.2689
122	SARNP_HUMAN	376.242	370.275	362.961	364.672	78.6745	81.5836	92.6425	85.9514
123	SDCB1_HUMAN	44.6294	52.4773	63.6472	45.5489	115.51	110.917	85.1119	106.615
124	SEP11_HUMAN	78.596	80.0295	74.3596	77.5431	23.441	19.4272	38.8076	32.5574
125	SERPH_HUMAN	84.8496	86.8527	105.395	99.5058	316.873	308.534	279.148	274.1
126	SET_HUMAN	736.506	589.81	551.504	642.682	241.328	172.741	190.888	159.03
127	SFPQ_HUMAN	229.512	283.024	306.395	297.229	611.616	570.455	577.238	624.657
128	SH3L1_HUMAN	268.387	249.642	247.424	258.131	55.9836	57.4758	47.0524	63.8294
129	SH3L3_HUMAN	130.867	107.759	144.723	143.235	30.8843	31.6868	42.0598	26.5416
130	SPS1_HUMAN	82.2133	84.611	74.8162	91.8183	28.2972	21.109	42.2112	29.23
131	SPTB2_HUMAN	61.4727	80.0084	63.4416	76.5691	37.2242	19.2578	31.8998	26.6956
132	SRRM2_HUMAN	117.195	123.058	124.375	123.992	50.9794	64.4773	31.8008	54.9724
133	SSRD_HUMAN	0	54.4118	47.7785	52.233	92.7452	0	0	86.1859
134	STMN1_HUMAN	1627.04	1296.08	1637.08	1635.78	309.471	359.43	357.569	299.682
135	SYFB_HUMAN	19.9692	24.3595	29.0838	0	0	40.3549	0	58.3533
136	TBCA_HUMAN	208.524	165.366	180.562	172.543	35.9894	30.7116	37.3376	30.9772
137	THIC_HUMAN	232.51	220.252	208.655	251.327	77.9098	99.9027	86.5104	87.1592
138	THOC4_HUMAN	178.161	122.903	118.533	131.424	70.2405	44.9822	61.2793	74.0724
139	TIM13_HUMAN	79.656	84.2239	71.833	47.5971	0	26.3153	40.5597	0
140	TKT_HUMAN	407.456	378.04	419.175	378.839	144.122	108.632	106.912	137.863
141	TOM40_HUMAN	42.4938	59.7637	59.5189	50.9773	102.627	116.132	135.877	111.307
142	TPIS_HUMAN	1079.88	958.017	985.214	1025.89	282.367	229.251	244.669	218.082
143	TPM3_HUMAN	260.176	205.883	218.492	214.846	100.837	82.1317	85.0248	85.919
144	TPM4_HUMAN	170.821	117.176	131.668	146.237	63.8237	0	50.8335	58.2052
145	TXD17_HUMAN	214.659	196.132	225.512	247.531	82.409	82.6129	80.0408	63.382
146	TYB4_HUMAN	140.637	174.462	227.261	121.438	30.0567	46.8639	90.8658	64.0245
147	UB2L3_HUMAN	51.1979	59.1039	54.7007	56.9827	0	0	16.7978	13.774
148	UBE2N_HUMAN	71.3052	70.0095	91.3906	99.1054	0	39.3184	25.31	0
149	UBXN1_HUMAN	41.5575	45.4108	282.833	279.564	453.882	567.301	342.053	52.6646
150	UGDH_HUMAN	92.3755	116.158	127.604	119.376	230.077	251.661	230.859	254.862
151	VDAC2_HUMAN	183.803	194.83	197.259	183.229	429.214	423.853	393.506	433.186
152	VDAC3_HUMAN	93.5929	162.316	104.557	113.128	305.921	209.841	288.496	309.504
153	WNT8B_HUMAN	67.654	89.2813	101.981	69.2147	918.218	448.165	591.903	636.471
154	YBOX1_HUMAN	179.266	159.269	182.757	171.855	88.2028	59.0598	76.148	80.7782
155	ZN207_HUMAN	95.6884	106.669	100.692	87.9875	32.0795	47.3271	52.9905	39.9906
