# Supplementary material for: FASN-dependent de novo lipogenesis is required for brain development
Source: Proc Natl Acad Sci U S A. 2022 Jan 7;119(2):e2112040119. doi: 10.1073/pnas.2112040119 (PMC8764667; doi:10.1073/pnas.2112040119)
Supplement: Supplementary File [file pnas.2112040119.sd02.xlsx]

## Sheet: Dataset S2
Genes	ProteinDescriptions	AVG.Log2.Ratio	log10_pvalue	Pvalue
CLU	Clusterin	3.97615	7.36614	4.3e-08
LIN28A	Protein lin-28 homolog A	3.90786	9.16372	6.86e-10
WNT8B	Protein Wnt-8b	2.98325	5.41801	3.82e-06
DIABLO	Diablo homolog, mitochondrial	2.56843	5.68231	2.08e-06
EIF4A1	Eukaryotic initiation factor 4A-I	2.33252	6.35528	4.41e-07
ETFA	Electron transfer flavoprotein subunit alpha, mitochondrial	1.80846	3.87339	0.00013385
HSPH1	Heat shock protein 105 kDa	1.76654	1.91432	0.0121808
FTH1	Ferritin heavy chain	1.76338	3.99092	0.00010211
NLN	Neurolysin, mitochondrial	1.69173	2.09158	0.00809886
RPS15A	40S ribosomal protein S15a	1.67426	12.5996	2.51e-13
ALDH7A1	Alpha-aminoadipic semialdehyde dehydrogenase	1.66296	3.59739	0.0002527
RPL13A	60S ribosomal protein L13a	1.64965	3.62818	0.00023541
SERPINH1	Serpin H1	1.64603	9.94129	1.14e-10
DNAJA1	DnaJ homolog subfamily A member 1	1.57131	2.20165	0.00628567
RBM25	RNA-binding protein 25	1.56109	5.75229	1.77e-06
GPC4	Glypican-4	1.55535	6.63456	2.32e-07
RPS26	40S ribosomal protein S26	1.5488	7.79468	1.6e-08
FKBP10	Peptidyl-prolyl cis-trans isomerase FKBP10	1.54374	3.97652	0.00010556
FARSB	Phenylalanine--tRNA ligase beta subunit	1.50821	3.01895	0.0009573
RPL18A	60S ribosomal protein L18a	1.50369	5.93363	1.17e-06
IMPDH2	Inosine-5'-monophosphate dehydrogenase 2	1.48988	13.2089	6.18e-14
CHD4	Chromodomain-helicase-DNA-binding protein 4	1.46271	3.20861	0.00061857
HNRNPK	Heterogeneous nuclear ribonucleoprotein K	1.46174	9.47685	3.34e-10
IGF2BP3	Insulin-like growth factor 2 mRNA-binding protein 3	1.40384	8.44499	3.59e-09
TMPO	Lamina-associated polypeptide 2, isoform alpha	1.3805	2.52129	0.00301098
LRPPRC	Leucine-rich PPR motif-containing protein, mitochondrial	1.37619	6.50779	3.11e-07
MYH9	Myosin-9	1.32381	6.97947	1.05e-07
ATP5PB	ATP synthase F(0) complex subunit B1, mitochondrial	1.30165	6.12918	7.43e-07
HNRNPLL	Heterogeneous nuclear ribonucleoprotein L-like	1.29355	3.4358	0.00036661
HSP90AB1	Heat shock protein HSP 90-beta	1.25603	8.10632	7.83e-09
MCM7	DNA replication licensing factor MCM7	1.24787	10.4895	3.24e-11
DDX3X	ATP-dependent RNA helicase DDX3X	1.24659	6.45037	3.55e-07
RAB35	Ras-related protein Rab-35	1.24486	3.39017	0.00040722
NIPSNAP1	Protein NipSnap homolog 1	1.24124	7.11649	7.65e-08
DDX39B	Spliceosome RNA helicase DDX39B	1.23882	8.93981	1.15e-09
VDAC3	Voltage-dependent anion-selective channel protein 3	1.23372	6.89215	1.28e-07
FXR1	Fragile X mental retardation syndrome-related protein 1	1.22692	3.12267	0.00075394
NDUFS7	NADH dehydrogenase [ubiquinone] iron-sulfur protein 7, mitochondrial	1.222	3.54844	0.00028285
KLC1	Kinesin light chain 1	1.21267	9.5245	2.99e-10
CDK1	Cyclin-dependent kinase 1	1.21233	4.12668	7.47e-05
TUBB2A	Tubulin beta-2A chain	1.21223	9.09366	8.06e-10
PHF6	PHD finger protein 6	1.18225	5.40323	3.95e-06
RFC5	Replication factor C subunit 5	1.17187	6.31158	4.88e-07
MYH10	Myosin-10	1.16752	6.07886	8.34e-07
NOP58	Nucleolar protein 58	1.16515	11.7671	1.71e-12
PHPT1	14 kDa phosphohistidine phosphatase	1.15887	7.61456	2.43e-08
CAD	CAD protein	1.15804	4.39446	4.03e-05
VDAC2	Voltage-dependent anion-selective channel protein 2	1.14585	10.741	1.82e-11
ALDH3A2	Aldehyde dehydrogenase family 3 member A2	1.14092	6.97691	1.05e-07
PHB	Prohibitin	1.13788	7.82914	1.48e-08
UQCRC1	Cytochrome b-c1 complex subunit 1, mitochondrial	1.13704	4.0343	9.24e-05
NOVA2	RNA-binding protein Nova-2	1.13399	4.56877	2.7e-05
ATP5MF	ATP synthase subunit f, mitochondrial	1.13296	4.91724	1.21e-05
TOMM40	Mitochondrial import receptor subunit TOM40 homolog	1.13097	7.16214	6.88e-08
UBXN1	UBX domain-containing protein 1	1.12462	1.95469	0.0110997
ALDH2	Aldehyde dehydrogenase, mitochondrial	1.12342	9.47073	3.38e-10
MT-CO2	Cytochrome c oxidase subunit 2	1.12172	1.33507	0.0462302
SFPQ	Splicing factor, proline- and glutamine-rich	1.09482	11.2924	5.1e-12
UGDH	UDP-glucose 6-dehydrogenase	1.0867	10.5896	2.57e-11
MOGS	Mannosyl-oligosaccharide glucosidase	1.08573	5.18965	6.46e-06
SSR4	Translocon-associated protein subunit delta	1.07998	4.09093	8.11e-05
RPL21	60S ribosomal protein L21	1.07457	11.1723	6.73e-12
CYB5R3	NADH-cytochrome b5 reductase 3	1.06694	5.18621	6.51e-06
FAF2	FAS-associated factor 2	1.05936	2.72096	0.00190124
DCX	Neuronal migration protein doublecortin	1.05195	8.72596	1.88e-09
TUFM	Elongation factor Tu, mitochondrial	1.04842	7.19862	6.33e-08
IGF2BP1	Insulin-like growth factor 2 mRNA-binding protein 1	1.04333	7.29059	5.12e-08
LMAN1	Protein ERGIC-53	1.03659	5.06545	8.6e-06
SHMT2	Serine hydroxymethyltransferase, mitochondrial	1.03652	11.1595	6.93e-12
CLIC1	Chloride intracellular channel protein 1	1.03616	5.4571	3.49e-06
ARF4	ADP-ribosylation factor 4	1.03189	12.2592	5.5e-13
APRT	Adenine phosphoribosyltransferase	1.02847	9.44935	3.55e-10
PCBP1	Poly(rC)-binding protein 1	1.02821	6.81536	1.53e-07
GLUD1	Glutamate dehydrogenase 1, mitochondrial	1.02719	7.34169	4.55e-08
GNAO1	Guanine nucleotide-binding protein G(o) subunit alpha	1.02628	11.5607	2.75e-12
HYOU1	Hypoxia up-regulated protein 1	1.02158	5.09445	8.05e-06
SDCBP	Syntenin-1	1.01927	7.4724	3.37e-08
RPS5	40S ribosomal protein S5	1.01725	3.93017	0.00011745
PCBP2	Poly(rC)-binding protein 2	1.01602	8.43613	3.66e-09
PCYOX1	Prenylcysteine oxidase 1	1.0044	8.89306	1.28e-09
ACTN4	Alpha-actinin-4	-1.00078	5.83146	1.47e-06
PTMS	Parathymosin	-1.01222	2.74501	0.00179883
DYNLRB1	Dynein light chain roadblock-type 1	-1.01615	4.24524	5.69e-05
DNPH1	2'-deoxynucleoside 5'-phosphate N-hydrolase 1	-1.02512	7.9156	1.21e-08
PSMB4	Proteasome subunit beta type-4	-1.03368	6.27158	5.35e-07
TPM4	Tropomyosin alpha-4 chain	-1.03832	6.00508	9.88e-07
ENAH	Protein enabled homolog	-1.05156	3.43901	0.00036391
FDPS	Farnesyl pyrophosphate synthase	-1.06397	8.87402	1.34e-09
FUBP1	Far upstream element-binding protein 1	-1.07239	8.7208	1.9e-09
GDI1	Rab GDP dissociation inhibitor alpha	-1.08123	10.0164	9.63e-11
ACLY	ATP-citrate synthase	-1.08196	2.24061	0.00574631
TIMM13	Mitochondrial import inner membrane translocase subunit Tim13	-1.08284	1.59864	0.0251978
HDGFL2	Hepatoma-derived growth factor-related protein 2	-1.08822	3.66524	0.00021615
COTL1	Coactosin-like protein	-1.0968	5.60119	2.51e-06
IMPA1	Inositol monophosphatase 1	-1.10021	5.36761	4.29e-06
CRK	Adapter molecule crk	-1.11151	5.82611	1.49e-06
MAP1B	Microtubule-associated protein 1B	-1.11801	11.6868	2.06e-12
GNPDA1	Glucosamine-6-phosphate isomerase 1	-1.11968	6.78707	1.63e-07
YWHAB	14-3-3 protein beta/alpha	-1.12186	6.21557	6.09e-07
SCAMP1	Secretory carrier-associated membrane protein 1	-1.12481	2.39887	0.00399146
PGLS	6-phosphogluconolactonase	-1.12782	11.2129	6.12e-12
ALYREF	THO complex subunit 4	-1.13687	6.15388	7.02e-07
YWHAG	14-3-3 protein gamma	-1.14683	1.72966	0.0186353
EWSR1	RNA-binding protein EWS	-1.15633	6.52639	2.98e-07
HDGFL3	Hepatoma-derived growth factor-related protein 3	-1.15743	2.59518	0.00253992
ENO1	Alpha-enolase	-1.15989	8.89344	1.28e-09
PGAM1	Phosphoglycerate mutase 1	-1.16044	8.44925	3.55e-09
ZNF207	BUB3-interacting and GLEBS motif-containing protein ZNF207	-1.18165	9.64748	2.25e-10
DFFA	DNA fragmentation factor subunit alpha	-1.18524	4.8936	1.28e-05
UBFD1	Ubiquitin domain-containing protein UBFD1	-1.18546	5.41467	3.85e-06
PSMA1	Proteasome subunit alpha type-1	-1.18814	10.8884	1.29e-11
YBX1	Nuclease-sensitive element-binding protein 1	-1.18819	9.78163	1.65e-10
DPY30	Protein dpy-30 homolog	-1.19413	3.11032	0.00077567
PSMB2	Proteasome subunit beta type-2	-1.20128	6.30098	5e-07
CMBL	Carboxymethylenebutenolidase homolog	-1.20709	6.41223	3.87e-07
RAD23B	UV excision repair protein RAD23 homolog B	-1.21012	5.25405	5.57e-06
CLTA	Clathrin light chain A	-1.2241	4.82204	1.51e-05
YWHAE	14-3-3 protein epsilon	-1.24653	13.0894	8.14e-14
SNRPA1	U2 small nuclear ribonucleoprotein A'	-1.26132	10.2168	6.07e-11
SRRM2	Serine/arginine repetitive matrix protein 2	-1.27272	4.30017	5.01e-05
MTDH	Protein LYRIC	-1.27387	1.74752	0.0178844
RPLP2	60S acidic ribosomal protein P2	-1.28309	7.76466	1.72e-08
SPTBN1	Spectrin beta chain, non-erythrocytic 1	-1.29049	7.47307	3.36e-08
PCNP	PEST proteolytic signal-containing nuclear protein	-1.29554	4.83961	1.45e-05
CAP1	Adenylyl cyclase-associated protein 1	-1.30031	8.24075	5.74e-09
DDT	D-dopachrome decarboxylase	-1.30289	5.35167	4.45e-06
API5	Apoptosis inhibitor 5	-1.30485	7.84921	1.42e-08
CCDC124	Coiled-coil domain-containing protein 124	-1.30812	4.3882	4.09e-05
PRDX2	Peroxiredoxin-2	-1.32255	7.01164	9.74e-08
PSMB1	Proteasome subunit beta type-1	-1.33605	9.15632	6.98e-10
TPM3	Tropomyosin alpha-3 chain	-1.34557	6.01053	9.76e-07
RPS28	40S ribosomal protein S28	-1.36147	6.36782	4.29e-07
PSME1	Proteasome activator complex subunit 1	-1.3659	5.05457	8.82e-06
DDAH2	N(G),N(G)-dimethylarginine dimethylaminohydrolase 2	-1.3747	9.16707	6.81e-10
ACAT2	Acetyl-CoA acetyltransferase, cytosolic	-1.37676	7.71497	1.93e-08
LSM3	U6 snRNA-associated Sm-like protein LSm3	-1.38521	11.1853	6.53e-12
PLS3	Plastin-3	-1.40734	6.36026	4.36e-07
LDHB	L-lactate dehydrogenase B chain	-1.41473	12.8982	1.26e-13
NUDC	Nuclear migration protein nudC	-1.41701	9.36444	4.32e-10
SEPTIN11	Septin-11	-1.44274	7.79021	1.62e-08
SEPHS1	Selenide, water dikinase 1	-1.46432	9.35662	4.4e-10
FABP7	Fatty acid-binding protein, brain	-1.47202	9.69981	2e-10
PTPA	Serine/threonine-protein phosphatase 2A activator	-1.5029	3.89458	0.00012747
TMSB4X	Thymosin beta-4	-1.5178	4.83049	1.48e-05
TXNDC17	Thioredoxin domain-containing protein 17	-1.51876	7.52534	2.98e-08
ALDOA	Fructose-bisphosphate aldolase A	-1.53091	13.3412	4.56e-14
CUTA	Protein CutA	-1.53513	7.74746	1.79e-08
LSM8	U6 snRNA-associated Sm-like protein LSm8	-1.5364	6.47202	3.37e-07
ENO2	Gamma-enolase	-1.53707	8.08948	8.14e-09
UBE2L3	Ubiquitin-conjugating enzyme E2 L3	-1.54947	4.91788	1.21e-05
PFDN2	Prefoldin subunit 2	-1.55063	4.62553	2.37e-05
AK2	Adenylate kinase 2, mitochondrial	-1.57331	7.8296	1.48e-08
NUDT5	ADP-sugar pyrophosphatase	-1.59065	8.83517	1.46e-09
UBE2N	Ubiquitin-conjugating enzyme E2 N	-1.59311	6.84169	1.44e-07
PFDN6	Prefoldin subunit 6	-1.60976	4.44552	3.58e-05
THOP1	Thimet oligopeptidase	-1.61733	2.6272	0.00235937
ALDOC	Fructose-bisphosphate aldolase C	-1.63241	2.89775	0.00126547
PALM	Paralemmin-1	-1.63718	4.44895	3.56e-05
GLO1	Lactoylglutathione lyase	-1.6553	5.95508	1.11e-06
TKT	Transketolase	-1.67027	14.127	7.47e-15
PFDN1	Prefoldin subunit 1	-1.68902	7.95624	1.11e-08
VBP1	Prefoldin subunit 3	-1.69189	3.4267	0.00037437
GDI2	Rab GDP dissociation inhibitor beta	-1.71298	10.9201	1.2e-11
SET	Protein SET	-1.72209	8.2633	5.45e-09
MSN	Moesin	-1.73564	6.4227	3.78e-07
GLOD4	Glyoxalase domain-containing protein 4	-1.74153	12.3312	4.66e-13
PAK2	Serine/threonine-protein kinase PAK 2	-1.75858	11.7777	1.67e-12
NUCB2	Nucleobindin-2	-1.76203	5.74297	1.81e-06
GSS	Glutathione synthetase	-1.76833	5.23303	5.85e-06
EIF4B	Eukaryotic translation initiation factor 4B	-1.79696	6.52744	2.97e-07
EZR	Ezrin	-1.81085	7.24949	5.63e-08
PDXK	Pyridoxal kinase	-1.81865	1.8323	0.0147131
ISYNA1	Inositol-3-phosphate synthase 1	-1.86036	9.49368	3.21e-10
FKBP1A	Peptidyl-prolyl cis-trans isomerase FKBP1A	-1.88549	7.87349	1.34e-08
HDGF	Hepatoma-derived growth factor	-1.88794	8.77082	1.7e-09
LTA4H	Leukotriene A-4 hydrolase	-1.94397	11.1211	7.57e-12
PLIN3	Perilipin-3	-1.99357	11.6671	2.15e-12
SH3BGRL3	SH3 domain-binding glutamic acid-rich-like protein 3	-2.0052	8.58213	2.62e-09
PDAP1	28 kDa heat- and acid-stable phosphoprotein	-2.01398	7.79421	1.61e-08
RDX	Radixin	-2.02665	7.02059	9.54e-08
PEBP1	Phosphatidylethanolamine-binding protein 1	-2.03867	7.61429	2.43e-08
TPI1	Triosephosphate isomerase	-2.05502	13.1027	7.89e-14
PUDP	Pseudouridine-5'-phosphatase	-2.05553	2.48507	0.00327284
APEH	Acylamino-acid-releasing enzyme	-2.09371	10.5709	2.69e-11
SERBP1	Plasminogen activator inhibitor 1 RNA-binding protein	-2.1098	8.42709	3.74e-09
SARNP	SAP domain-containing ribonucleoprotein	-2.12116	16.9359	1.16e-17
MAP4	Microtubule-associated protein 4	-2.13767	5.06792	8.55e-06
MDH1	Malate dehydrogenase, cytoplasmic	-2.16258	11.1752	6.68e-12
SH3BGRL	SH3 domain-binding glutamic acid-rich-like protein	-2.18986	15.9906	1.02e-16
TPPP3	Tubulin polymerization-promoting protein family member 3	-2.21433	5.50267	3.14e-06
GPI	Glucose-6-phosphate isomerase	-2.22017	8.38957	4.08e-09
NSFL1C	NSFL1 cofactor p47	-2.22113	8.85955	1.38e-09
STMN1	Stathmin	-2.22409	7.84927	1.41e-08
PTMA	Prothymosin alpha	-2.29656	11.3461	4.51e-12
PGM2	Phosphoglucomutase-2	-2.37562	2.92438	0.0011902
TBCA	Tubulin-specific chaperone A	-2.42881	5.47113	3.38e-06
DBI	Acyl-CoA-binding protein	-2.53818	6.72277	1.89e-07
GGCT	Gamma-glutamylcyclotransferase	-2.5724	5.53859	2.89e-06
VCL	Vinculin	-2.58042	2.21149	0.00614479
JPT2	Jupiter microtubule associated homolog 2	-2.63177	9.78885	1.63e-10
TPD52L2	Tumor protein D54	-2.74425	7.53669	2.91e-08
EDF1	Endothelial differentiation-related factor 1	-3.05287	8.02137	9.52e-09
