# Supplementary material for: FASN-dependent de novo lipogenesis is required for brain development
Source: Proc Natl Acad Sci U S A. 2022 Jan 7;119(2):e2112040119. doi: 10.1073/pnas.2112040119 (PMC8764667; doi:10.1073/pnas.2112040119)
Supplement: Supplementary File [file pnas.2112040119.sd03.xlsx]

## Sheet: Dataset S3
DOWN
Terms	GO.biological.process.complete	Homo.sapiens...REFLIST..20595.	Client.Text.Box.Input..128.	Client.Text.Box.Input..expected.	Client.Text.Box.Input..over.under.	Client.Text.Box.Input..fold.Enrichment.	Client.Text.Box.Input..raw.P.value.	Client.Text.Box.Input..FDR.
GO:0000084	mitotic S phase (GO:0000084)	65	5	0.4	+	12.38	7.29e-05	0.0108
GO:0000165	MAPK cascade (GO:0000165)	409	11	2.54	+	4.33	6.05e-05	0.00927
GO:0000209	protein polyubiquitination (GO:0000209)	322	9	2	+	4.5	0.000219	0.025
GO:0001775	cell activation (GO:0001775)	1084	19	6.74	+	2.82	4.72e-05	0.008
GO:0002223	stimulatory C-type lectin receptor signaling pathway (GO:0002223)	115	6	0.71	+	8.39	0.000106	0.0147
GO:0002444	myeloid leukocyte mediated immunity (GO:0002444)	515	16	3.2	+	5	1.83e-07	7.4e-05
GO:0002479	antigen processing and presentation of exogenous peptide antigen via MHC class I, TAP-dependent (GO:0002479)	76	5	0.47	+	10.59	0.000146	0.0185
GO:0005975	carbohydrate metabolic process (GO:0005975)	474	18	2.95	+	6.11	1.44e-09	1.89e-06
GO:0006081	cellular aldehyde metabolic process (GO:0006081)	57	4	0.35	+	11.29	0.000552	0.0521
GO:0006091	generation of precursor metabolites and energy (GO:0006091)	402	12	2.5	+	4.8	1.01e-05	0.00229
GO:0006260	DNA replication (GO:0006260)	271	8	1.68	+	4.75	0.000347	0.036
GO:0006457	protein folding (GO:0006457)	228	9	1.42	+	6.35	1.68e-05	0.00359
GO:0006521	regulation of cellular amino acid metabolic process (GO:0006521)	65	5	0.4	+	12.38	7.29e-05	0.0111
GO:0006734	NADH metabolic process (GO:0006734)	40	8	0.25	+	32.18	5.21e-10	1.64e-06
GO:0006735	NADH regeneration (GO:0006735)	27	7	0.17	+	41.71	1.36e-09	2.39e-06
GO:0006739	NADP metabolic process (GO:0006739)	32	3	0.2	+	15.08	0.0013	0.0984
GO:0006793	phosphorus metabolic process (GO:0006793)	1933	27	12.01	+	2.25	5.73e-05	0.00904
GO:0007010	cytoskeleton organization (GO:0007010)	1204	21	7.48	+	2.81	1.93e-05	0.00389
GO:0008150	biological_process (GO:0008150)	17850	123	110.94	+	1.11	0.000594	0.0536
GO:0008152	metabolic process (GO:0008152)	8333	75	51.79	+	1.45	4.18e-05	0.00733
GO:0009056	catabolic process (GO:0009056)	2084	32	12.95	+	2.47	1.26e-06	0.000405
GO:0009058	biosynthetic process (GO:0009058)	2861	41	17.78	+	2.31	2.3e-07	8.44e-05
GO:0009894	regulation of catabolic process (GO:0009894)	1021	16	6.35	+	2.52	0.000662	0.0587
GO:0009987	cellular process (GO:0009987)	15487	118	96.25	+	1.23	1.43e-06	0.000451
GO:0010389	regulation of G2/M transition of mitotic cell cycle (GO:0010389)	203	7	1.26	+	5.55	0.000333	0.0348
GO:0010499	proteasomal ubiquitin-independent protein catabolic process (GO:0010499)	22	4	0.14	+	29.25	1.87e-05	0.00383
GO:0010608	posttranscriptional regulation of gene expression (GO:0010608)	547	11	3.4	+	3.24	0.000696	0.0603
GO:0016043	cellular component organization (GO:0016043)	5775	58	35.89	+	1.62	4.24e-05	0.00734
GO:0016051	carbohydrate biosynthetic process (GO:0016051)	136	12	0.85	+	14.2	1.31e-10	2.07e-06
GO:0019674	NAD metabolic process (GO:0019674)	47	8	0.29	+	27.39	1.62e-09	1.83e-06
GO:0022614	membrane to membrane docking (GO:0022614)	5	2	0.03	+	64.36	0.000779	0.0661
GO:0030010	establishment of cell polarity (GO:0030010)	119	5	0.74	+	6.76	0.00104	0.0813
GO:0031109	microtubule polymerization or depolymerization (GO:0031109)	52	4	0.32	+	12.38	0.000398	0.0405
GO:0031329	regulation of cellular catabolic process (GO:0031329)	855	16	5.31	+	3.01	9.43e-05	0.0135
GO:0032889	regulation of vacuole fusion, non-autophagic (GO:0032889)	4	2	0.02	+	80.45	0.000559	0.0521
GO:0033238	regulation of cellular amine metabolic process (GO:0033238)	83	5	0.52	+	9.69	0.000216	0.0249
GO:0034622	cellular protein-containing complex assembly (GO:0034622)	859	17	5.34	+	3.18	2.82e-05	0.00537
GO:0034641	cellular nitrogen compound metabolic process (GO:0034641)	3407	36	21.17	+	1.7	0.00113	0.0876
GO:0035305	negative regulation of dephosphorylation (GO:0035305)	114	5	0.71	+	7.06	0.000865	0.0707
GO:0035308	negative regulation of protein dephosphorylation (GO:0035308)	68	5	0.42	+	11.83	8.92e-05	0.013
GO:0043618	regulation of transcription from RNA polymerase II promoter in response to stress (GO:0043618)	112	5	0.7	+	7.18	0.000802	0.0676
GO:0044237	cellular metabolic process (GO:0044237)	7570	72	47.05	+	1.53	8.42e-06	0.00195
GO:0044281	small molecule metabolic process (GO:0044281)	1623	29	10.09	+	2.87	2.17e-07	8.36e-05
GO:0044283	small molecule biosynthetic process (GO:0044283)	558	20	3.47	+	5.77	4.25e-10	1.68e-06
GO:0044848	biological phase (GO:0044848)	257	8	1.6	+	5.01	0.000245	0.0276
GO:0045055	regulated exocytosis (GO:0045055)	693	18	4.31	+	4.18	3.9e-07	0.000137
GO:0046034	ATP metabolic process (GO:0046034)	206	9	1.28	+	7.03	7.73e-06	0.00182
GO:0046184	aldehyde biosynthetic process (GO:0046184)	8	3	0.05	+	60.34	3.66e-05	0.00664
GO:0046939	nucleotide phosphorylation (GO:0046939)	61	8	0.38	+	21.1	1.04e-08	7.1e-06
GO:0048519	negative regulation of biological process (GO:0048519)	5541	52	34.44	+	1.51	0.000892	0.0722
GO:0048523	negative regulation of cellular process (GO:0048523)	4909	48	30.51	+	1.57	0.000555	0.0521
GO:0051128	regulation of cellular component organization (GO:0051128)	2360	34	14.67	+	2.32	2.35e-06	0.000688
GO:0051156	glucose 6-phosphate metabolic process (GO:0051156)	24	4	0.15	+	26.82	2.53e-05	0.00494
GO:0051649	establishment of localization in cell (GO:0051649)	2365	35	14.7	+	2.38	9.37e-07	0.000314
GO:0060071	Wnt signaling pathway, planar cell polarity pathway (GO:0060071)	97	5	0.6	+	8.29	0.000429	0.0431
GO:0071356	cellular response to tumor necrosis factor (GO:0071356)	248	9	1.54	+	5.84	3.19e-05	0.00591
GO:0071840	cellular component organization or biogenesis (GO:0071840)	5999	59	37.28	+	1.58	5.44e-05	0.00866
GO:0072521	purine-containing compound metabolic process (GO:0072521)	355	11	2.21	+	4.99	1.73e-05	0.00364
GO:0097435	supramolecular fiber organization (GO:0097435)	597	13	3.71	+	3.5	0.000105	0.0146
GO:1901135	carbohydrate derivative metabolic process (GO:1901135)	1006	17	6.25	+	2.72	0.000188	0.0222
GO:1901617	organic hydroxy compound biosynthetic process (GO:1901617)	174	7	1.08	+	6.47	0.000134	0.0174
GO:1902036	regulation of hematopoietic stem cell differentiation (GO:1902036)	75	5	0.47	+	10.73	0.000138	0.0175
GO:1902903	regulation of supramolecular fiber organization (GO:1902903)	375	12	2.33	+	5.15	5.14e-06	0.00129
GO:1903311	regulation of mRNA metabolic process (GO:1903311)	340	9	2.11	+	4.26	0.000323	0.0345
GO:1903651	positive regulation of cytoplasmic transport (GO:1903651)	13	3	0.08	+	37.13	0.000122	0.0162
UP
Terms	GO.biological.process.complete	Homo.sapiens...REFLIST..20595.	Client.Text.Box.Input..86.	Client.Text.Box.Input..expected.	Client.Text.Box.Input..over.under.	Client.Text.Box.Input..fold.Enrichment.	Client.Text.Box.Input..raw.P.value.	Client.Text.Box.Input..FDR.
GO:0002274	myeloid leukocyte activation (GO:0002274)	587	9	2.45	+	3.67	0.000826	0.0994
GO:0006119	oxidative phosphorylation (GO:0006119)	120	5	0.5	+	9.98	0.000175	0.0301
GO:0006139	nucleobase-containing compound metabolic process (GO:0006139)	2719	33	11.35	+	2.91	4.99e-09	1.57e-05
GO:0006413	translational initiation (GO:0006413)	143	8	0.6	+	13.4	2.2e-07	0.000204
GO:0006457	protein folding (GO:0006457)	228	8	0.95	+	8.4	6.3e-06	0.00231
GO:0006541	glutamine metabolic process (GO:0006541)	24	3	0.1	+	29.93	0.000189	0.032
GO:0006725	cellular aromatic compound metabolic process (GO:0006725)	2948	33	12.31	+	2.68	3.69e-08	6.46e-05
GO:0006807	nitrogen compound metabolic process (GO:0006807)	6897	53	28.8	+	1.84	1.21e-07	0.000146
GO:0006986	response to unfolded protein (GO:0006986)	167	6	0.7	+	8.6	8.49e-05	0.0179
GO:0006996	organelle organization (GO:0006996)	3574	28	14.92	+	1.88	0.000549	0.0773
GO:0008150	biological_process (GO:0008150)	17850	85	74.54	+	1.14	0.000158	0.0274
GO:0008152	metabolic process (GO:0008152)	8333	59	34.8	+	1.7	2.02e-07	0.000199
GO:0009056	catabolic process (GO:0009056)	2084	22	8.7	+	2.53	3.62e-05	0.00893
GO:0009057	macromolecule catabolic process (GO:0009057)	1046	15	4.37	+	3.43	2.88e-05	0.00771
GO:0009058	biosynthetic process (GO:0009058)	2861	32	11.95	+	2.68	6.75e-08	0.000107
GO:0009112	nucleobase metabolic process (GO:0009112)	35	4	0.15	+	27.37	2.05e-05	0.00568
GO:0009987	cellular process (GO:0009987)	15487	82	64.67	+	1.27	1.05e-06	0.00059
GO:0010467	gene expression (GO:0010467)	2186	24	9.13	+	2.63	7.38e-06	0.00259
GO:0010501	RNA secondary structure unwinding (GO:0010501)	8	2	0.03	+	59.87	0.000753	0.0942
GO:0016071	mRNA metabolic process (GO:0016071)	694	14	2.9	+	4.83	1.24e-06	0.000675
GO:0034248	regulation of cellular amide metabolic process (GO:0034248)	432	10	1.8	+	5.54	1.49e-05	0.00444
GO:0034249	negative regulation of cellular amide metabolic process (GO:0034249)	159	8	0.66	+	12.05	4.75e-07	0.000341
GO:0034641	cellular nitrogen compound metabolic process (GO:0034641)	3407	40	14.23	+	2.81	1.06e-10	1.67e-06
GO:0035966	response to topologically incorrect protein (GO:0035966)	188	7	0.79	+	8.92	1.7e-05	0.00498
GO:0043170	macromolecule metabolic process (GO:0043170)	6193	43	25.86	+	1.66	0.000131	0.0241
GO:0043484	regulation of RNA splicing (GO:0043484)	149	6	0.62	+	9.64	4.61e-05	0.0109
GO:0044237	cellular metabolic process (GO:0044237)	7570	57	31.61	+	1.8	3.41e-08	6.73e-05
GO:0044238	primary metabolic process (GO:0044238)	7363	54	30.75	+	1.76	4.08e-07	0.000322
GO:0044403	biological process involved in symbiotic interaction (GO:0044403)	937	20	3.91	+	5.11	1.67e-09	8.8e-06
GO:0044419	biological process involved in interspecies interaction between organisms (GO:0044419)	2118	23	8.84	+	2.6	1.45e-05	0.0044
GO:0045055	regulated exocytosis (GO:0045055)	693	10	2.89	+	3.46	0.000667	0.0869
GO:0046483	heterocycle metabolic process (GO:0046483)	2904	33	12.13	+	2.72	2.55e-08	5.75e-05
GO:0051179	localization (GO:0051179)	5807	48	24.25	+	1.98	1e-07	0.000131
GO:0051641	cellular localization (GO:0051641)	3003	30	12.54	+	2.39	3.52e-06	0.0015
GO:0051649	establishment of localization in cell (GO:0051649)	2365	27	9.88	+	2.73	7.41e-07	0.000468
GO:0071704	organic substance metabolic process (GO:0071704)	7878	55	32.9	+	1.67	1.88e-06	0.000926
GO:0071705	nitrogen compound transport (GO:0071705)	1801	20	7.52	+	2.66	4.45e-05	0.0106
GO:0071840	cellular component organization or biogenesis (GO:0071840)	5999	42	25.05	+	1.68	0.000121	0.0231
GO:0080135	regulation of cellular response to stress (GO:0080135)	685	11	2.86	+	3.85	0.000143	0.0253
GO:1901137	carbohydrate derivative biosynthetic process (GO:1901137)	604	10	2.52	+	3.96	0.00023	0.0375
GO:1901360	organic cyclic compound metabolic process (GO:1901360)	3190	34	13.32	+	2.55	6.91e-08	9.91e-05
GO:1901564	organonitrogen compound metabolic process (GO:1901564)	5251	40	21.93	+	1.82	3.03e-05	0.00771
GO:1902949	positive regulation of tau-protein kinase activity (GO:1902949)	7	2	0.03	+	68.42	0.000604	0.0814
