# Supplementary material for: FASN-dependent de novo lipogenesis is required for brain development
Source: Proc Natl Acad Sci U S A. 2022 Jan 7;119(2):e2112040119. doi: 10.1073/pnas.2112040119 (PMC8764667; doi:10.1073/pnas.2112040119)
Supplement: Supplementary File [file pnas.2112040119.sd04.xlsx]

## Sheet: Dataset S4
DOWN
Terms	GO.cellular.component.complete	Homo.sapiens...REFLIST..20595.	Client.Text.Box.Input..128.	Client.Text.Box.Input..expected.	Client.Text.Box.Input..over.under.	Client.Text.Box.Input..fold.Enrichment.	Client.Text.Box.Input..raw.P.value.	Client.Text.Box.Input..FDR.
GO:0000502	proteasome complex (GO:0000502)	63	6	0.39	+	15.32	4.3e-06	0.000344
GO:0005575	cellular_component (GO:0005575)	18840	127	117.09	+	1.08	0.000321	0.0128
GO:0005576	extracellular region (GO:0005576)	4322	70	26.86	+	2.61	9.2e-17	2.29e-14
GO:0005622	intracellular anatomical structure (GO:0005622)	14773	125	91.82	+	1.36	1.7e-14	3.77e-12
GO:0005681	spliceosomal complex (GO:0005681)	192	7	1.19	+	5.87	0.00024	0.0107
GO:0005737	cytoplasm (GO:0005737)	11908	118	74.01	+	1.59	7.04e-18	2.01e-15
GO:0005829	cytosol (GO:0005829)	5376	89	33.41	+	2.66	1.83e-24	9.15e-22
GO:0005856	cytoskeleton (GO:0005856)	2337	33	14.52	+	2.27	8e-06	0.000551
GO:0005938	cell cortex (GO:0005938)	310	9	1.93	+	4.67	0.000166	0.00772
GO:0016021	integral component of membrane (GO:0016021)	5764	13	35.82	-	0.36	1.4e-06	0.000122
GO:0016272	prefoldin complex (GO:0016272)	7	4	0.04	+	91.94	4.43e-07	4.42e-05
GO:0030017	sarcomere (GO:0030017)	206	6	1.28	+	4.69	0.00206	0.0571
GO:0030054	cell junction (GO:0030054)	2097	24	13.03	+	1.84	0.00311	0.0805
GO:0030175	filopodium (GO:0030175)	107	5	0.67	+	7.52	0.000658	0.023
GO:0031224	intrinsic component of membrane (GO:0031224)	5923	14	36.81	-	0.38	1.8e-06	0.00015
GO:0031254	cell trailing edge (GO:0031254)	13	2	0.08	+	24.75	0.00377	0.0965
GO:0031974	membrane-enclosed lumen (GO:0031974)	5541	61	34.44	+	1.77	6.35e-07	5.76e-05
GO:0031982	vesicle (GO:0031982)	3919	73	24.36	+	3	2.72e-21	1.08e-18
GO:0032991	protein-containing complex (GO:0032991)	5519	52	34.3	+	1.52	0.000873	0.029
GO:0043226	organelle (GO:0043226)	13844	120	86.04	+	1.39	7.74e-13	1.54e-10
GO:0043228	non-membrane-bounded organelle (GO:0043228)	5044	50	31.35	+	1.59	0.000278	0.0118
GO:0048471	perinuclear region of cytoplasm (GO:0048471)	739	12	4.59	+	2.61	0.0024	0.0648
GO:0051286	cell tip (GO:0051286)	6	2	0.04	+	53.63	0.00103	0.0323
GO:0060187	cell pole (GO:0060187)	8	2	0.05	+	40.22	0.00165	0.047
GO:0070062	extracellular exosome (GO:0070062)	2098	66	13.04	+	5.06	2.31e-31	4.61e-28
GO:0070161	anchoring junction (GO:0070161)	833	17	5.18	+	3.28	1.93e-05	0.0012
GO:0099080	supramolecular complex (GO:0099080)	1325	21	8.24	+	2.55	7.58e-05	0.00409
GO:0110165	cellular anatomical entity (GO:0110165)	18672	127	116.05	+	1.09	9.17e-05	0.00446
GO:0120115	Lsm2-8 complex (GO:0120115)	7	2	0.04	+	45.97	0.00132	0.0395
GO:1990904	ribonucleoprotein complex (GO:1990904)	690	12	4.29	+	2.8	0.00137	0.0402
UP
Terms	GO.cellular.component.complete	Homo.sapiens...REFLIST..20595.	Client.Text.Box.Input..86.	Client.Text.Box.Input..expected.	Client.Text.Box.Input..over.under.	Client.Text.Box.Input..fold.Enrichment.	Client.Text.Box.Input..raw.P.value.	Client.Text.Box.Input..FDR.
GO:0005575	cellular_component (GO:0005575)	18840	86	78.67	+	1.09	0.000752	0.0254
GO:0005576	extracellular region (GO:0005576)	4322	45	18.05	+	2.49	1.73e-10	2.88e-08
GO:0005622	intracellular anatomical structure (GO:0005622)	14773	84	61.69	+	1.36	3.45e-10	4.92e-08
GO:0005737	cytoplasm (GO:0005737)	11908	80	49.73	+	1.61	3.73e-13	1.86e-10
GO:0005739	mitochondrion (GO:0005739)	1648	28	6.88	+	4.07	7.35e-11	2.1e-08
GO:0005759	mitochondrial matrix (GO:0005759)	480	11	2	+	5.49	5.94e-06	0.000474
GO:0005783	endoplasmic reticulum (GO:0005783)	2003	18	8.36	+	2.15	0.00159	0.0459
GO:0005829	cytosol (GO:0005829)	5376	46	22.45	+	2.05	8.88e-08	9.84e-06
GO:0005840	ribosome (GO:0005840)	237	7	0.99	+	7.07	7.1e-05	0.00394
GO:0005844	polysome (GO:0005844)	72	5	0.3	+	16.63	1.73e-05	0.00123
GO:0009295	nucleoid (GO:0009295)	45	4	0.19	+	21.29	5.12e-05	0.0031
GO:0012505	endomembrane system (GO:0012505)	4654	33	19.43	+	1.7	0.00108	0.0331
GO:0016020	membrane (GO:0016020)	9907	65	41.37	+	1.57	3.4e-07	2.95e-05
GO:0016460	myosin II complex (GO:0016460)	19	2	0.08	+	25.21	0.00341	0.083
GO:0019867	outer membrane (GO:0019867)	228	6	0.95	+	6.3	0.000435	0.0167
GO:0030054	cell junction (GO:0030054)	2097	20	8.76	+	2.28	0.000439	0.0165
GO:0031967	organelle envelope (GO:0031967)	1225	20	5.12	+	3.91	1.35e-07	1.35e-05
GO:0031974	membrane-enclosed lumen (GO:0031974)	5541	52	23.14	+	2.25	1.3e-10	2.59e-08
GO:0031975	envelope (GO:0031975)	1225	20	5.12	+	3.91	1.35e-07	1.42e-05
GO:0031982	vesicle (GO:0031982)	3919	44	16.36	+	2.69	2.61e-11	8.67e-09
GO:0032991	protein-containing complex (GO:0032991)	5519	51	23.05	+	2.21	3.31e-10	5.08e-08
GO:0036477	somatodendritic compartment (GO:0036477)	870	10	3.63	+	2.75	0.00352	0.0845
GO:0043226	organelle (GO:0043226)	13844	82	57.81	+	1.42	3.77e-10	5.02e-08
GO:0043228	non-membrane-bounded organelle (GO:0043228)	5044	38	21.06	+	1.8	7.41e-05	0.00379
GO:0045202	synapse (GO:0045202)	1344	16	5.61	+	2.85	0.000135	0.00643
GO:0046930	pore complex (GO:0046930)	23	3	0.1	+	31.24	0.000168	0.00782
GO:0070062	extracellular exosome (GO:0070062)	2098	39	8.76	+	4.45	8.96e-17	1.79e-13
GO:0071682	endocytic vesicle lumen (GO:0071682)	21	2	0.09	+	22.81	0.00409	0.0971
GO:0097513	myosin II filament (GO:0097513)	3	2	0.01	+	> 100	0.00017	0.00769
GO:0098562	cytoplasmic side of membrane (GO:0098562)	195	5	0.81	+	6.14	0.00149	0.0443
GO:0099080	supramolecular complex (GO:0099080)	1325	17	5.53	+	3.07	3.21e-05	0.00206
GO:0110165	cellular anatomical entity (GO:0110165)	18672	86	77.97	+	1.1	0.00051	0.0185
GO:1990904	ribonucleoprotein complex (GO:1990904)	690	15	2.88	+	5.21	1.94e-07	1.76e-05
