# Supplementary material for: FASN-dependent de novo lipogenesis is required for brain development
Source: Proc Natl Acad Sci U S A. 2022 Jan 7;119(2):e2112040119. doi: 10.1073/pnas.2112040119 (PMC8764667; doi:10.1073/pnas.2112040119)
Supplement: Supplementary File [file pnas.2112040119.sd05.xlsx]

## Sheet: Dataset S5
DOWN
Terms	GO.molecular.function.complete	Homo.sapiens...REFLIST..20595.	Client.Text.Box.Input..128.	Client.Text.Box.Input..expected.	Client.Text.Box.Input..over.under.	Client.Text.Box.Input..fold.Enrichment.	Client.Text.Box.Input..raw.P.value.	Client.Text.Box.Input..FDR.
GO:0000287	magnesium ion binding (GO:0000287)	219	9	1.36	+	6.61	1.24e-05	0.00537
GO:0003674	molecular_function (GO:0003674)	18235	126	113.33	+	1.11	6.15e-05	0.0173
GO:0003676	nucleic acid binding (GO:0003676)	3975	47	24.71	+	1.9	4.75e-06	0.00252
GO:0003723	RNA binding (GO:0003723)	1683	42	10.46	+	4.02	2.6e-15	1.24e-11
GO:0003779	actin binding (GO:0003779)	452	16	2.81	+	5.7	3.26e-08	2.59e-05
GO:0004298	threonine-type endopeptidase activity (GO:0004298)	14	3	0.09	+	34.48	0.000147	0.0369
GO:0004332	fructose-bisphosphate aldolase activity (GO:0004332)	3	2	0.02	+	100	0.000374	0.0661
GO:0005093	Rab GDP-dissociation inhibitor activity (GO:0005093)	2	2	0.01	+	100	0.000225	0.0489
GO:0005488	binding (GO:0005488)	16484	125	102.45	+	1.22	4.66e-09	5.56e-06
GO:0005515	protein binding (GO:0005515)	14300	124	88.88	+	1.4	3.46e-15	8.24e-12
GO:0008092	cytoskeletal protein binding (GO:0008092)	991	25	6.16	+	4.06	2.71e-09	4.31e-06
GO:0015631	tubulin binding (GO:0015631)	376	11	2.34	+	4.71	2.89e-05	0.00984
GO:0016829	lyase activity (GO:0016829)	197	8	1.22	+	6.53	4.15e-05	0.0132
GO:0016853	isomerase activity (GO:0016853)	168	10	1.04	+	9.58	1.61e-07	0.000109
GO:0016860	intramolecular oxidoreductase activity (GO:0016860)	51	4	0.32	+	12.62	0.000371	0.0681
GO:0019899	enzyme binding (GO:0019899)	1976	26	12.28	+	2.12	0.000232	0.0444
GO:0031403	lithium ion binding (GO:0031403)	2	2	0.01	+	100	0.000225	0.0448
GO:0031625	ubiquitin protein ligase binding (GO:0031625)	297	8	1.85	+	4.33	0.000624	0.0993
GO:0033218	amide binding (GO:0033218)	397	10	2.47	+	4.05	0.000221	0.0503
GO:0042802	identical protein binding (GO:0042802)	2079	27	12.92	+	2.09	0.000199	0.0474
GO:0042803	protein homodimerization activity (GO:0042803)	683	15	4.24	+	3.53	2.73e-05	0.01
GO:0045296	cadherin binding (GO:0045296)	323	14	2.01	+	6.97	2.26e-08	2.16e-05
GO:0050839	cell adhesion molecule binding (GO:0050839)	538	16	3.34	+	4.79	3.23e-07	0.000193
GO:0051015	actin filament binding (GO:0051015)	213	7	1.32	+	5.29	0.000441	0.0751
GO:0062153	C5-methylcytidine-containing RNA binding (GO:0062153)	2	2	0.01	+	100	0.000225	0.0467
GO:0097159	organic cyclic compound binding (GO:0097159)	6002	61	37.3	+	1.64	1.37e-05	0.00543
GO:1901363	heterocyclic compound binding (GO:1901363)	5922	61	36.81	+	1.66	7.91e-06	0.00377
UP
Terms	GO.molecular.function.complete	Homo.sapiens...REFLIST..20595.	Client.Text.Box.Input..86.	Client.Text.Box.Input..expected.	Client.Text.Box.Input..over.under.	Client.Text.Box.Input..fold.Enrichment.	Client.Text.Box.Input..raw.P.value.	Client.Text.Box.Input..FDR.
GO:0001882	nucleoside binding (GO:0001882)	394	7	1.65	+	4.25	0.00141	0.099
GO:0003674	molecular_function (GO:0003674)	18235	85	76.15	+	1.12	0.00055	0.0495
GO:0003676	nucleic acid binding (GO:0003676)	3975	37	16.6	+	2.23	6.31e-07	0.000335
GO:0003723	RNA binding (GO:0003723)	1683	32	7.03	+	4.55	9e-14	2.15e-10
GO:0003729	mRNA binding (GO:0003729)	293	18	1.22	+	14.71	5.74e-16	2.74e-12
GO:0003735	structural constituent of ribosome (GO:0003735)	167	6	0.7	+	8.6	8.49e-05	0.0119
GO:0003824	catalytic activity (GO:0003824)	5778	40	24.13	+	1.66	0.000275	0.0279
GO:0005488	binding (GO:0005488)	16484	82	68.83	+	1.19	0.000107	0.0134
GO:0005515	protein binding (GO:0005515)	14300	75	59.71	+	1.26	0.000222	0.0235
GO:0005525	GTP binding (GO:0005525)	380	7	1.59	+	4.41	0.00115	0.0885
GO:0009055	electron transfer activity (GO:0009055)	139	5	0.58	+	8.61	0.000338	0.0329
GO:0015288	porin activity (GO:0015288)	5	3	0.02	+	> 100	3.83e-06	0.00131
GO:0016491	oxidoreductase activity (GO:0016491)	759	13	3.17	+	4.1	1.74e-05	0.00395
GO:0016597	amino acid binding (GO:0016597)	58	4	0.24	+	16.52	0.000129	0.0154
GO:0016620	oxidoreductase activity, acting on the aldehyde or oxo group of donors, NAD or NADP as acceptor (GO:0016620)	37	3	0.15	+	19.42	0.000614	0.0523
GO:0016743	carboxyl- or carbamoyltransferase activity (GO:0016743)	3	2	0.01	+	> 100	0.00017	0.0184
GO:0016812	hydrolase activity, acting on carbon-nitrogen (but not peptide) bonds, in cyclic amides (GO:0016812)	7	2	0.03	+	68.42	0.000604	0.0524
GO:0016874	ligase activity (GO:0016874)	168	5	0.7	+	7.13	0.000779	0.0641
GO:0016884	carbon-nitrogen ligase activity, with glutamine as amido-N-donor (GO:0016884)	11	2	0.05	+	43.54	0.00129	0.0965
GO:0016887	ATPase activity (GO:0016887)	488	8	2.04	+	3.93	0.00107	0.0835
GO:0016903	oxidoreductase activity, acting on the aldehyde or oxo group of donors (GO:0016903)	44	3	0.18	+	16.33	0.000986	0.0798
GO:0033592	RNA strand annealing activity (GO:0033592)	5	2	0.02	+	95.79	0.000354	0.0338
GO:0036094	small molecule binding (GO:0036094)	2492	32	10.41	+	3.08	2.42e-09	1.65e-06
GO:0043008	ATP-dependent protein binding (GO:0043008)	8	2	0.03	+	59.87	0.000753	0.063
GO:0043168	anion binding (GO:0043168)	2410	27	10.06	+	2.68	1.07e-06	0.000393
GO:0043531	ADP binding (GO:0043531)	39	4	0.16	+	24.56	3.04e-05	0.00537
GO:0044877	protein-containing complex binding (GO:0044877)	1277	15	5.33	+	2.81	0.000261	0.027
GO:0045182	translation regulator activity (GO:0045182)	148	6	0.62	+	9.71	4.45e-05	0.00732
GO:0045296	cadherin binding (GO:0045296)	323	9	1.35	+	6.67	9.87e-06	0.00262
GO:0048027	mRNA 5'-UTR binding (GO:0048027)	26	5	0.11	+	46.05	1.72e-07	0.000103
GO:0051287	NAD binding (GO:0051287)	56	4	0.23	+	17.11	0.000114	0.0139
GO:0060590	ATPase regulator activity (GO:0060590)	45	3	0.19	+	15.97	0.00105	0.0834
GO:0097159	organic cyclic compound binding (GO:0097159)	6002	56	25.06	+	2.23	1e-11	1.2e-08
GO:0097367	carbohydrate derivative binding (GO:0097367)	2273	25	9.49	+	2.63	4.31e-06	0.00137
GO:1901265	nucleoside phosphate binding (GO:1901265)	2163	30	9.03	+	3.32	1.59e-09	1.27e-06
GO:1901363	heterocyclic compound binding (GO:1901363)	5922	56	24.73	+	2.26	3.58e-12	5.69e-09
